# Supplementary material for: GRK5 – A Functional Bridge Between Cardiovascular and Neurodegenerative Disorders
Source: Front Pharmacol. 2018 Dec 17;9:1484. doi: 10.3389/fphar.2018.01484 (PMC6304357; doi:10.3389/fphar.2018.01484)
Supplement: Supplementary file 1 [file Table_1.xlsx]

## Sheet: Table S1
Supplementary Table S1: Functional characterization of the public database-curated GRK5 physical interactome
	Protein	Localization	Author
Enzyme	ACIN1	Nucleus	Wu Z (2012)
	ARF1	Cytoplasm
	ARF4	Cytoplasm
	DDX21	Nucleus
	DHX15	Nucleus
	DHX30	Nucleus
	DHX9	Nucleus
	DLST	Cytoplasm
	EFTUD2	Nucleus
	EIF4A3	Nucleus
	FTSJ3	Nucleus
	GOT1L1	Other
	GYS1	Cytoplasm
	HADHB	Cytoplasm
	HSP90AA1	Cytoplasm
	HSP90AB1	Cytoplasm
	KCMF1	Extracellular Space
	LYZ	Extracellular Space
	MAT2A	Cytoplasm
	MOV10	Nucleus	Castello A (2012)
	MYH10	Cytoplasm	Wu Z (2012)
	MYH9	Cytoplasm
	MYO1C	Cytoplasm
	MYO9B	Cytoplasm
	NAT10	Nucleus
	OLA1	Cytoplasm
	PNPLA6	Cytoplasm
	PPIG	Nucleus
	RBX1	Cytoplasm
	RPL4	Cytoplasm
	SNCA	Cytoplasm	Pronin AN (2000)
	TAB1	Cytoplasm	Wu Z (2012)
	UBE2O	Nucleus
	XRCC5	Nucleus
	YWHAZ	Cytoplasm
Peptidase	COPS4	Cytoplasm	Wu Z (2012)
	OTUD4	Other
	PIP	Extracellular Space
	PSMC1	Nucleus
	PSMC2	Nucleus
	PSMC6	Nucleus
	USP15	Cytoplasm
	USP47	Cytoplasm
	USP9X	Plasma Membrane
Phosphatase	CTDP1	Nucleus	Wu Z (2012)
	PPP2R2A	Cytoplasm
Kinase	AKT2	Cytoplasm	Wu Z (2012)
	BCR	Cytoplasm
	CDC37	Cytoplasm
	CHUK	Cytoplasm	Park CH (2016)
	GIT1	Nucleus	Premont RT (1998)
	GRK5	Plasma Membrane	Kunapuli P (1994)
	GRK6	Plasma Membrane	Huttlin EL (2017)
	MAP4K4	Cytoplasm	Wu Z (2012)
	PIP4K2A	Cytoplasm
	PRKDC	Nucleus
	SRPK1	Nucleus
	STK38	Nucleus
G-protein coupled receptor	ADRB2	Plasma Membrane	Menard L (1996)
	AGTR1	Plasma Membrane	Freedman NJ (1997)
	AVPR1A	Plasma Membrane	Berrada K (2000)
	AVPR1B	Plasma Membrane	Zhu W (2013)
	AVPR2	Plasma Membrane	Berrada K (2000)
	BDKRB2	Plasma Membrane	Ferguson S (2001)
	CHRM2	Plasma Membrane	He M (2016)
	HTR4	Plasma Membrane	Gray JA (2001)
	RHO	Plasma Membrane	Kunapuli P (1994)
	TACR1	Plasma Membrane	Warabi K (2002)
	TBXA2R	Plasma Membrane	Zhou H (2001)
Transmembrane receptor	CAV1	Plasma Membrane	Carman CV (1999)
Transporter	ABCF1	Cytoplasm	Wu Z (2012)
	AP2A1	Cytoplasm
	AP2A2	Cytoplasm
	AP3B1	Plasma Membrane
	AP3D1	Cytoplasm
	AP3M1	Cytoplasm
	AP3M2	Cytoplasm
	HNRNPU	Nucleus
	KPNB1	Nucleus
	TCOF1	Nucleus
Ligand-dependent nuclear receptor	NR2F1	Nucleus	Wu Z (2012)
Ion channel	CLIC1	Nucleus	Wu Z (2012)
Transcription regulator	AFF4	Nucleus	Wu Z (2012)
	ALYREF	Nucleus
	ANKFY1	Cytoplasm
	BCLAF1	Nucleus
	C1QBP	Cytoplasm
	CALR	Cytoplasm
	CAND2	Nucleus
	CKAP5	Nucleus
	DAXX	Nucleus
	HDAC6	Nucleus
	ILF3	Nucleus
	KANK1	Nucleus
	KANK2	Nucleus
	MMS19	Nucleus
	MYBBP1A	Nucleus
	MYCN	Nucleus
	NFIB	Nucleus
	NFKBIA	Cytoplasm	Campos LT (2013)
	NOLC1	Nucleus	Wu Z (2012)
	RUVBL1	Nucleus
	SAP18	Nucleus
	SIN3A	Nucleus
	SKP1	Nucleus
	SMARCA1	Nucleus
	UBTF	Nucleus
	YWHAB	Cytoplasm
Translation regulator	EEF1A1	Cytoplasm	Wu Z (2012)
	EEF2	Cytoplasm
	EIF2S3	Cytoplasm
	LARP1	Cytoplasm
	TUFM	Cytoplasm
Other	ABI3BP	Extracellular Space	Wu Z (2012)
	ARRB1	Cytoplasm	Noma T (2007)
	BAZ1A	Nucleus	Wu Z (2012)
	BMS1	Nucleus
	CABP1	Plasma Membrane	Haeseleer F (2000)
	CALM1	Cytoplasm	Sallese M (1997)
	CFL1	Nucleus	Wu Z (2012)
	COPS2	Cytoplasm
	COPS7A	Cytoplasm
	CUL4A	Nucleus
	CUL4B	Nucleus
	CWC22	Nucleus
	DCAF5	Cytoplasm
	DDB1	Nucleus
	DDB2	Nucleus
	DLGAP2	Plasma Membrane	Komolov KE (2015)
	DOCK4	Plasma Membrane	Wu Z (2012)
	EIF3A	Cytoplasm
	FAM120A	Cytoplasm
	FMNL2	Cytoplasm
	FRYL	Other
	GEMIN4	Nucleus
	GINS4	Nucleus
	GLG1	Cytoplasm
	GRWD1	Nucleus
	HSPA4	Cytoplasm
	JUP	Plasma Membrane
	KCTD5	Cytoplasm
	LRPPRC	Cytoplasm
	LYAR	Plasma Membrane
	MADD	Cytoplasm
	MAEA	Plasma Membrane
	MAP4	Cytoplasm
	MRPS27	Cytoplasm
	MRTO4	Cytoplasm
	NAF1	Cytoplasm
	NCBP1	Nucleus
	NCL	Nucleus
	NXF1	Nucleus	Castello A (2012)
	PNN	Plasma Membrane	Wu Z (2012)
	PPFIBP1	Plasma Membrane
	PPP6R3	Cytoplasm
	PSMD11	Cytoplasm
	PSMD2	Cytoplasm
	RAB11FIP5	Cytoplasm
	RANBP9	Nucleus
	RBMS1	Nucleus
	RCVRN	Cytoplasm	Miyagawa Y (2003)
	RPL3	Nucleus	Wu Z (2012)
	SKIV2L2	Nucleus
	SNCB	Cytoplasm
	SNCG	Cytoplasm
	SPATA31A7	Cytoplasm
	SPIN1	Nucleus
	SPIN3	Other
	SPTAN1	Plasma Membrane
	SPTBN1	Plasma Membrane
	SRRM1	Nucleus
	SRRM2	Nucleus
	SRSF1	Nucleus
	TBL2	Plasma Membrane
	TNFAIP8L1	Cytoplasm
	TOR4A	Other
	U2SURP	Nucleus
	WDR12	Cytoplasm
	WDR82	Nucleus
	YWHAG	Cytoplasm
	YWHAQ	Cytoplasm
